# Supplementary material for: Improving a data mining based diagnostic support tool for rare diseases on the example of M. Fabry: Gender differences need to be taken into account
Source: PLoS One. 2025 Jun 30;20(6):e0326372. doi: 10.1371/journal.pone.0326372 (PMC12208464; doi:10.1371/journal.pone.0326372)
Supplement: S3 File — (XLSX) [file pone.0326372.s003.xlsx]

## Sheet: All data English
Participant ID	April22 CAD Fabry	April22 CAD others	SF-36 rawhtran	SF-36 physical functioning pfi	SF-36 role physical rolph	SF-36 bodily pain pain	SF-36 general health ghp	SF-36 vitality vital	SF-36 social functioning social	SF-36 role emotional rolem	SF-36 mental health mhi	SF-36 Physical Component Summary ksk	SF-36 Component Summary psk	zusätzliche Kommentare	Geburtsjahr	Age	Gender	highest level of education	Occupation	First signs of the disease in retrospect	Time of first symptoms	Time of first symptoms (age in years, calculated)	First consultation: when, based on which symptoms?	First physician consulted?	Pain in hands and feet at the time of initial consultation ?	Initially misdiagnosed?	Which misdiagnosis?	Number of physicians before diagnosis	Were certain examinations requested?	What investigations were requested?	Research on the Internet?	Which keywords?	Time of diagnosis	Age at the time of diagnosis	Delay between first symptoms and diagnosis	Age at the time of initial consultation	Delay between first consultation and diagnosis	Currently undergoing therapy?	Which therapy?	Age at the start of treatment	Duration of treatment in years	Diagnosing physician	friends or acquaintances with Fabry disease?	Which relatives/acquaintances have Fabry disease?	Diagnosis based on the diagnosis of a relative	Do you welcome the use of CADs?
488579	0.881	0.048	3	100	100	84	67	75	100	100	84	53.25	55.92		1976	44	m	Bank economist	Bank clerk	diarrhoea, neuropathic pain, angiokeratomas	during the first year of life	1	random diagnosis at the dermatologist's	by chance to the dermatologist	yes	yes	Ossler's disease	1 (but many have not paid attention to angiokeratomas)	no	-	no	-	1997	21	20	#VALUE!	unklar	yes	Replagal i.v. since phase 3 approx. 1999/2000	24	20	Dermatologist	yes	seven-year-old daughter, who has not yet been examined, mother did not carry the mutation-> father must be ill, already deceased	no	yes
552297	0.908	0.053	3	100	50	62	70	25	75	33.33	48	53.14	31.52		1994	26	m	Secondary school	Room decorator	I had no symptoms when I was diagnosed with Fabry disease. I sweated a little less than others.	At the age of about 6 years: little sweating	6	When I was about five years old, I was examined for M. Fabry because my grandfather died of it.	We went directly to the specialist at the university hospital in Graz, Austria	no	no	-	none	no	-	no	But I looked up more information about the illness on the internet.	approx. 2004 [Attention: Contradiction to diagnosis history!]	10	4	10	0	yes	2016 Galafold hard capsules 123 mg, treatment was only started because a significant deterioration in the LysoGB3 level was observed	22	4	I don't know, it started with my mother	yes	yes [grandfather, diagnosis before patient] I met someone from America, I didn't ask him [after the diagnosis date]	yes	yes
675952	0.87	0.091	2	85	100	84	67	75	100	100	84	50.47	57.43		1968	52	m	Mechanical engineer	Mechanical engineer	Pain in the hands and feet	At the age of 8	8	keloid scars; the doctor recognised the angiokeratomas in 1992	Specialist	yes	no	-	4 to 6	yes	Clarification during medical examination for conscription: ECG and exercise test -> no pathological findings; then further clarification by cardiologist (also no pathological findings)	no	-	1992	24	16	8	16	yes	ERT since 04/2008	40	12	Dermatologist (Dr Schirren)	yes	Brother 1992 (simultaneous), mother 1992, niece (1992) and 2 nephews (2017/2019)	no	yes
758645	0.865	0.046	3	100	100	72	67	80	100	100	80	52.19	55.9		1978	42	m	Graduate engineer	Electrical engineer	Pain in the hands and feet	At the age of 14	14	Foot pain at 14 years old, orthopaedic specialist	Orthopaedist	yes	yes	Flat, skew and splay foot	orthopaedist, neurologist	no	-	no	-	2012	34	20	14	20	yes	Replagal	unklar	unklar	Nephrologist/Ophthalmologist	yes	Daughter 2012 (incidental finding by ophthalmologist)	yes	yes
772873	0.893	0.044	3	90	100	100	72	80	100	100	80	54.73	55.71		1981	39	m	A-levels	Office clerk	skin changes in the bathing suit area	At the age of 6	6	Skin lesions were discovered and examined during an operation.	Dermatologist	yes	yes	Skin changes only present a cosmetic problem	0	no	-	no	-	October 2019	49	43	49	0	no	still very fresh, therapy is being initiated	-	-	Dermatologist	no	-	no	yes
829992	0.831	0.095	4	65	75	51	35	25	62.5	33.33	48	43.49	33.35		1984	36	m	Secondary school leaving certificate, completed training	qualified healthcare and nursing professional	Burning, stabbing pain in all extremities when under stress; heat/heat intolerance, frequent susceptibility to infection, accompanied by pain crises	At the age of 6	6	Pain in the hands and feet in the form of aching pain as in influenza	Paediatric clinic	yes	yes	Growing pains, Reynaud's syndrome, familial Mediterranean fever, rheumatism	10 to 15	yes	CTs and MRTs to see if any abnormalities can be found, psychological examinations to see if there really is a psychological abnormality	yes	Pain in feet and hands when overworked, pain in feet and hands in summer, heat intolerance	2006	22	16	6	16	yes	Fabrazyme since 2006	22	14	The family doctor was contacted by the Fabry Centre and a special blood test was arranged	yes	Cousin of mother was already in therapy; mother; sister of my mother, her children and my oldest sister	no	yes
846487	0.704	0.39	4	75	100	62	47	60	75	100	60	46	48.33		1983	37	m	Secondary school leaving certificate	Working in a car workshop	Pain in the hands and feet	since birth	0	At the age of 14	Family doctor, then dermatologist, then paediatrician	yes	no	-	3	no	-	no	-	at 14 years of age	14	14	14	0	yes	ERT since 10/2009	26	11	Dermatologist/Paediatrician	yes	mother, diagnosis at the age of 35 (according to patient)	no	yes
953436	0.863	0.073	1	90	100	100	32	65	25	33.33	76	54.19	35.48		1970	50	m	Dr. Ing.	Software developer	Tinnitus (24/7), increasing hearing loss	1987	17	2017, diagnosis of Fabry disease after genetic screening	Fabry expert in Frankfurt	no	no	-	0	no	-	no	-	End of 2017	47	30	47	0	yes	Galafold since 2017	47	3	HDZ in Bad Oeynhausen, doctor?	yes	daughter (diagnosed after father)	no	yes
989289	0.867	0.05	4	55	50	100	22	35	75	100	72	37.31	51.2		1972	48	m	Doctorate	Quality Assurance Manager	Tiredness, sensitivity to heat, stomach problems	1981	9	increased creatinine levels 2013	Family doctor	no	no	-	none	no	-	no	-	2013	31	22	31	0	yes	Replagal since 2013	41	7	Nephrologist	yes	mother (diagnosed later), acquaintance (met through illness)	no	yes
235265	0.953	0.031	3	90	100	100	47	60	100	100	88	50.38	55.81		1965	55	f	Secondary school leaving certificate	Restaurant manager	Protein in the urine, left bundle branch block	2008	43	cardiac arrhythmia, atrial fibrillation	Cardiology outpatient clinic	no	no	-	1-2	no	-	no	-	approx. 2018 (somewhat uncertain)	53	10	#VALUE!	unklar	yes	Infusion with Replagal since May 2018	53	2	Cardiology, University Hospital	yes	father without diagnosis until death, 3 sisters, 4 children, 2 nieces, 1 nephew, all diagnosed in 2018 (after patient), 1 granddaughter without confirmed diagnosis	no	yes
236593	0.929	0.061	4	35	0	22	25	35	75	33.33	60	23.62	46.24		1977	43	f	Secondary school leaving certificate	Housewife and mother	mild pain in the arms and abdominal problems, as well as skin changes	childhood	9	By chance, when I told them that I had pain and that my hands were falling asleep (I've been struggling with this for about 10 years)	I have seen many doctors. My rheumatologist suspected it (and it was then confirmed).	yes	ja	Fibromyalgia, soft tissue rheumatism, irritable bowel syndrome, food intolerance.	very many	yes	Colonoscopy, physiotherapy, hospitalisation	yes	Aching body, tingling numb hands and feet, discomfort and rash	2019	42	33	32	10	yes	ERT since 10/2019	42	1	Rheumatologist	yes	son, diagnosis after patient	no	rather yes
266239	0.898	0.082	3	85	50	51	52	50	75	100	60	41.65	48.44		1989	31	f	Master of Science	Mechanical engineer	Pain in the feet and fingers, red, itchy spots between the thighs/on the inside of the thighs	At the age of 5/6	6	Due to the pain, I went to the GP early on. According to him, it was rheumatic fever at the age of 7/8 years.	Family doctor	yes	ja	rheumatic fever	no information possible	no	-	no	-	2010	21	15	5	16	no	-	-	-	The brother's GP, after which I contacted my GP to be tested	yes	brothers (diagnosis 2009/2010), mother (diagnosis 2015)	no	yes
348239	0.955	0.03	4	25	0	22	40	10	25	0	12	31.26	20.97		1961	59	f	Secondary school leaving certificate	Industrial clerk	Burning sensation in the hands and feet	2006	45	My brother was diagnosed in 2003. I was tested because of that.	University of Freiburg	yes	no	-	none	no	-	no	-	2004	42	-3	42	0	yes	Replagal since 01/2007	46	13	Prof. Dr. Neumann and Dr. M. Cybulla	yes	mother and brother	no	yes
358948	0.917	0.078	3	15	0	22	15	25	62.5	0	52	21.5	39.16		1964	56	f	Extended secondary school leaving certificate 1	Nurse, unable to work since 2013	intolerance to fever	childhood	9	not because of symptoms, but for a genetic test, as Fabry disease had been known in the family since 1967-68 (but according to the statement at the time, no one had fallen ill!)	Fabry outpatient clinic Würzburg	yes	ja	rheumatism	various!	no	-	no	(not listed yet!)	Genetically secured 2004	40	31	#VALUE!	unklar	yes	ERT since 2007	43	13	Fabry Centre Würzburg as part of a family screening	yes	grandmother (died 1987), mother (genetic test 2020), 2 uncles (diagnosed 1967-68, died 1993, 2016), brother, cousin and sister (each genetic test 2002)	yes	rather no
368885	0.955	0.02	4	90	100	100	67	70	100	100	88	52.99	56.78		1964	56	f	A-levels, master craftsman	Training supervisor	no symptoms, diagnosis as an incidental finding at the ophthalmologist due to eye deposits	no symptoms	40	No symptoms, ophthalmologist initiated genetic test	Ophthalmologist put me in touch with the Fabry centre in Würzburg	no	no	-	1	no	-	no	-	approx. 2004	40	0	40	0	yes	Galafold, since 4 years	52	4	Ophthalmologist	yes	siblings, nephew, niece, daughter: approx. 2005, mother not tested, died 2001	no	yes
398446	0.909	0.078	5	0	0	62	40	50	75	0	60	26.53	45.29		1978	42	f	Secondary school leaving certificate	Office clerk	pain	childhood	9	stroke 06/2010	Neurologist	no	ja	lupus	several	-	-	no	-	March 2011	33	24	32	1	yes	Replagal 2011	33	9	Neurologist	yes	mother, cousin (unknown time of diagnosis)	no	rather yes
399438	0.951	0.039	3	80	0	51	40	35	50	0	56	40.23	31.94		1962	58	f	Secondary school leaving certificate	Bank employee	Aching in the hands and feet, myocarditis	ca. 2005	43	2005, due to severe pain of the son	Family doctor	yes	ja	arthritis, rheumatism	4 and more	no	-	yes	pain in hands and feet (because of son)	2015 (after son)	53	10	43	10	yes	Replagal since 2015	53	5	Dr. Karabul/Villa Metabolica Mainz	yes	son (diagnosed in 2015, followed by the mother's diagnosis)	yes	yes
475464	0.935	0.048	4	95	100	22	40	30	62.5	100	84	40.13	49.61		1982	38	f	A-levels, master craftsman	Sachbearbeitung Marketing/Werbemittel	Pain/tingling in the hands/feet, gastrointestinal complaints, tiredness	Childhood	9	Since puberty, repeatedly at irregular intervals due to the aforementioned symptoms	Family doctor	yes	ja	suspected rheumatism, stress, ...	-	yes	gastroscopy, blood tests	no	-	2017	35	26	13	22	yes	Replagal	unknown	unknown	Ophthalmologist (incidental diagnosis)	yes	-	no	yes
485432	0.898	0.079	4	75	25	22	45	30	87.5	100	48	33.58	47.61		1948	72	f	Secondary school leaving certificate	Pensioner, former commercial employee and geriatric carer	angiokeratomas	As a teenager	13	Angiokeratomas at the age of 18	1st GP, then referred to dermatologist and later to the university hospital	no	no	-	several	yes	protein in the urine	no	-	1969	21	8	18	3	no	-	-	-	all deceased	unknown, potentially affected individuals do not get tested	-	no	-
493563	0.947	0.042	3	70	75	41	52	35	75	33.33	32	47.22	31.44	bei Metameleon am 19.11. größte Übereinstimmung mit Anna_Lena 2, Patientin mit gesichertem M. Fabry	1963	57	f	A-levels	med. specialist employee	tiredness, decreasing performance	ca. 2010	47	2017, after my sister was diagnosed	University of Mainz, cardiology	no	no	-	3: nephrologist, cardiologist, internist	yes	ECG, heart ultrasound, long-term blood pressure	no	-	2018	55	8	54	1	yes	Replagal since 10/2018	55	2	Cardiologist, University of Mainz	not known	sisters, children, nephews, nieces, presumed father (deceased before diagnosis)	no	rather yes
543923	0.944	0.034	3	95	100	84	47	50	50	33.33	68	55.51	34.68		1971	49	f	Secondary school leaving certificate	Administrative clerk	Burning sensation in the hands and feet	childhood	9	n childhood (approx. 8th year of life)	Paediatrician	yes	no	-	0-4	no	-	no	-	2001	30	21	8	22	yes	Replagal since 06/2002	31	18	University Hospital Mainz	yes	uncle (first diagnosis in the family), mother and siblings, each diagnosed in 2001	yes	yes
596795	0.909	0.077	4	55	0	22	52	35	25	0	44	34.73	29.32		1969	51	f	Secondary school leaving certificate	Electrician	Burning pain throughout the body at rest	strong pain since 2008	39	Aches (burning pains throughout the body)	GP, very early on for headaches Neurologist	yes	yes	arthritis, rheumatism, borreliosis	none	no	-	yes	burning legs at night	March 2019	50	11	39	11	yes	Replagal since March 2019	50	1	Dr. Steinmüller, specialist in internal medicine, rheumatology, infectious diseases	yes	-	no	rather yes
624792	89.1	0.097	3	45	25	32	50	40	50	0	36	37.54	30.42		1954	66	f	Secondary school leaving certificate	Legal assistant	Joint pain, severe headaches, dizziness	childhood	9	always, but eventually gave up, for about 20 years, consultations for upper abdominal pain, skin rash, dizziness and headaches	GP	yes	yes	psychosomatic disorders, stress, overwork	2: family doctor and neurologist	yes	therapist, cure, neurological examination	no	-	2015 (at 61 years of age)	61	52	#VALUE!	unknown	no	I don't dare to take tablets/infusion	-	-	GP	no	niece in 2015 at around 52 years old, sister in 2015 at around 78 years old	no	yes
685584	0.928	0.06	4	0	0	0	35	5	62.5	0	44	18.93	37		1958	62	f	Secondary school leaving certificate, completed training	Employee	Burning pain in the hands and soles of the feet	hildhood	9	heart attack, myocarditis, after heart muscle biopsy	Cardiologist	no	no	-	2	yes	Fabry test	no	-	October 2018	60	51	#VALUE!	unknown	yes	ERT since 02.09.2019	61	1	cardiologist	yes	son (time of diagnosis unclear)	no	rather yes
694328	0.927	0.059	1	40	100	51	32	45	87.5	100	64	35.44	53.3		1988	32	f	Secondary school leaving certificate	Office clerk	numb hands, no sweating	No sweating since birth, numb hands since about 4 years old	4	numb hands ca 2015-16	Neurologist	yes	yes	tenosynovitis	approx. 6	no	-	no	-	2019	31	27	27	4	yes	Galafold since 09.2019	31	1	pain therapist/neurosurgeon	yes	-	no	yes
828282	0.909	0.069	3	80	75	51	32	30	100	100	84	37.55	55.4	gibt im Q53 bei Frage 27 Asthma an	1991	29	f	Master of Science	laboratory assistant	Burning pain in the hands and soles of the feet	At the age of 5/6	6	Burning pain, frequent headaches and stomach aches, fever at the age of 6 years	Paediatrician	yes	yes	growth complaints (as it was called for about 6 years)	1 (only the paediatrician)	no	-	no	-	2003	12	6	6	6	yes	Fabrazyme since 05/2017 (70mg/14 days)	26	3	nephrologist (index patient's father)	no	father (2003, before patient's diagnosis), 2 aunts and 1 uncle in 2004	yes	yes
857488	0.956	0.024	3	90	50	51	77	45	75	100	84	42.66	53.65	Gibt an, Diagnose sei familiär bekannt gewesen, dennoch 35 Jahre Diagnosesuche	1969	51	f	Extended secondary school leaving certificate 1	Medical assistant and medical typist for 13 years	At the age of about 15, ophthalmological diagnosis, familiar history of Fabry's disease	15	15	2002- genetic diagnosis secured	University Hospital Mainz	no	no	-	-	no	-	no	-	1984, 2002 genetically secured	15	0	15	0	yes	ERT since 06/2002	33	18	known from the family, University Hospital Mainz genetically confirmed	yes	, mother in the mid-1960s, brother around 1984, sister around 2004, cousin and 2 uncles (time of diagnosis unknown),	yes	rather no
859368	0.96	0.012	4	95	100	62	47	50	62.5	100	68	48.63	45.85		1987	33	f	State exam	Physician	Prenatal diagnosis. First signs: tingling and pins and needles in the hands and feet, less able to perform in sport	At the age of about 12	12	At the age of 13, first performance at the Villa Metabolica (Mainz) together with her brother and mother, the reason being rather complaints of the mother and brother	Villa Metabolica Mainz	yes	no	-	-	no	-	no	-	1987 (prenatal)	0	-12	0	0	yes	Replagal since 2006	19	14	mother's gynaecologist (amniocentesis)	yes	mother and brother in 1987, uncle (deceased) in 1987, niece in 2004,	yes	yes
862336	0.848	0.107	3	55	0	51	15	30	62.5	0	64	31.41	37.74		1966	54	f	Secondary school leaving certificate	Nurse	Sudden onset of high fever, pain in the feet	2003	37	Angiokeratomas on his son's leg when he was 14 years old	Dermatologist	no	no	-	1	no	-	no	I got information about Fabry disease from a human geneticist	2003	37	0	37	0	yes	Replagal since 2008	42	12	University of Mainz	yes	son when he was 14–15 years old (i.e. shortly before his mother)	yes	yes
889787	0.904	0.081	2	15	50	41	20	30	75	100	88	19.67	61.43		1984	36	f	A-levels	certified geriatric nurse	Leg pain as a toddler and fever episodes without diagnosis, susceptibility to infection	A.e. since birth, aware since age 4	4	after a television programme by Mr Ullig on "Abenteuer Diagnose"	My gastroenterologist 10 years ago (who then said: ‘Are you the doctor or am I?’)	yes	yes	fatigue syndrome, irritable bowel syndrome, shin splints, Raynaud's syndrome	19 different specialists and other clinicians	yes	nerve testing of the small nerves, genetic test for Fabry's disease or similar other rare diseases	yes	- infantile fever attacks + unrelated leg and hand pain, - attacks, - rare diseases, metabolism, multiple organ failure	2016	32	28	26	6	yes	Galafold since 2017	33	3	Centre for Rare Diseases, a doctor for neuromuscular diseases	yes	-	no	rather no
927384	0.836	0.147	3	15	25	31	40	25	75	100	80	19.11	59.87		2001	19	f	A-levels	student	joint pain, tingling	2014	13	2018 due to joint pain, tremors, seizures, tingling, pain attacks, especially in the shoulders and hands	GP	yes	yes	SVS, Lyme disease, Bechterev's disease, rheumatism, juvenile fibromyalgia, epilepsy	10	no	-	yes	joint pain, tremor	End of 2018	16	3	15	1	yes	Galafold for about 1 year	18	1	Fabry specialist in Frankfurt	yes	father (end of 2017)	yes	yes
947388	0.938	0.057	4	60	50	31	20	30	50	33.33	76	32.09	42.32		1964	56	f	Secondary school leaving certificate	care assistant	unexplained joint pain	at the age of 24	24	Diagnosis due to previous illnesses in the family	GP	yes	yes	herniated disc	quite a few	no	-	no	-	2018	54	30	24	30	yes	ERT since 11/2018	55	1	Family doctor -> referral to nephrologist	no	-	no	yes
977828	0.933	0.042	3	100	100	100	92	55	50	100	80	58.88	45.72		1995	25	f	A-levels	car mechanic	pain in the palms of the hands	puberty	12.8	Due to no symptoms (family screening)	GP	no	no	-	-	no	-	no	-	Family screening [a.e. 2006]	11	-1.8	11	0	no		-	-	Mother's ophthalmologist (incidental diagnosis)	yes	mother (ophthalmologist approx. 2006)	yes	yes

## Sheet: Alle Daten Deutsch
Studiennummer	April22 CADFabry	April22 CADsonstige	SF-36 (Rohwert SF36-Item zur Gesundheitsveränderung) rawhtran	SF-36 Körperfunktion pfi	SF-36 Rollenfunktion rolph	SF-36 Schmerz pain	SF-36 Allgemeine Gesundheitswahrnehmung ghp	SF-36 Vitalität vital	SF-36 Soziale Funktionsfähigkeit social	SF-36 Emotionale Rollenfunktion rolem	SF-36 psychisches Wohlbefinden mhi	SF-36 Körperliche Summenskala ksk	SF-36 Psychische Summenskala psk	zusätzliche Kommentare	Geburtsjahr	Alter	Geschlecht	höchster Bildungsabschluss	Beruf	Erste Anzeichen der Erkrankung in der Rückschau	Zeitpunkt erster Symptome	Zeitpunkt erster Symptome (Alter in Jahren, berechnet)	Erste Konsultation: wann, aufgrund welcher Symptome?	Erster konsultierter Arzt?	Schmerzen in Händen und Füßen zum Zeitpunkt der Erstkonsultation ?	Zunächst Fehldiagnose?	Welche Fehldiagnose	Anzahl Ärzte vor Diagnose	BEstimmte Untersuchungen gefordert?	Welche Untersuchungen gefordert?	Recherche im Internet?	Welche Suchbegriffe?	Zeitpunkt der Diagnose	Alter zum Zeitpunkt der Diagnose	Verzögerung zwischen ersten Symptomen, und Diagnose	Alter zum Zeitpunkt der Erstkonsultation	Verzögerung zwischen ester Konsultation und Diagnose	Aktuell Therapie?	Welche Therapie?	Alter bei Therapiebeginn	Dauer der Therapie in Jahren	Diagnostizierender Arzt	An M. Fabry Erkrankte im Freundes- und Bekanntenkreis?	Welche betroffenen Verwandten/Bekannten?	Diagnose aufgrund von Diagnose eines/einer Verwandten	Begrüßen des Einsatzes von Q53 etc?
488579	0.881	0.048	3	100	100	84	67	75	100	100	84	53.25	55.92		1976	44	m	Bankbetriebswirt	Bankkaufmann	Durchfälle, neuropathische Schmerzen, Angiokeratome	im ersten Lebensjahr	1	Zufallsdiagnose beim Hautarzt	zufällig an den Hautarzt	ja	ja	Morbus Ossler	1 (viele haben aber Angiokeratome nicht beachtet)	nein	-	nein	-	1997	21	20	#VALUE!	unklar	ja	Replagal i.v. seit Phase 3 ca 1999/2000	24	20	Hautarzt	ja	siebenjährige Tochter, die noch nicht untersucht wurde, Mutter trug die Mutation nicht-> Vater muss erkrankt sein, bereits verstorben	nein	ja
552297	0.908	0.053	3	100	50	62	70	25	75	33.33	48	53.14	31.52		1994	26	m	Hauptschule	Raumaussatter	Ich hatte gar keine Symptome als M. Fabry diagnostiziert wurde. Ich habe ein bisschen weniger geschwitzt als andere	Im Alter von ca. 6 Jahren: wenig Schwitzen	6	Als ich ca. 5 Jahre alt war, wurde ich auf M. Fabry untersucht, weil mein Opa daran gestorben ist.	Wir sind direkt zum Facharzt in die Uniklinik in Graz, Österreich	nein	nein	-	keine	nein	-	nein	Aber ich habe mich im Internet genauer über die KRankheit informiert.	ca. 2004 [Achtung: Widerspruch zur Diagnosegeschichte!]	10	4	10	0	ja	2016 Galafold Hartkapseln 123 mg, die BEhandlung wurde erst dann gestartet, weil eine deutliche Verschlechterung des LysoGB3-Wertes sichtbar wurde	22	4	Das weiß ich nicht, das ist von meiner Mutter ausgegangen	ja	ja [Großvater, Diagnose vor Patient] Ich habe jemanden aus Amerika kennengelernt, ich habe ihn nicht [nach dem Diagnosezeitpunkt] gefragt	ja	ja
675952	0.87	0.091	2	85	100	84	67	75	100	100	84	50.47	57.43		1968	52	m	Maschinenbautechniker	Maschinenbauechniker	Schmerzen an Händen und füßen	Mit 8 Jahren	8	Keloide Narben, der Arzt erkannte die Angiokeratome 1992	Facharzt	ja	nein	-	4 bis 6	ja	Abklärung bei Einberufungsuntersuchung: EKG und BElastung -> o.p.B.; dann dei erneute Abklärung durch Kardiologen (ebenfalls o.p.B.)	nein	-	1992	24	16	8	16	ja	ERT seit 04/2008	40	12	Hautarzt (Dr- Schirren)	ja	Bruder 1992 (zeitgleich), Mutter 1992, Nichte (1992) und 2 Neffen (2017/2019)	nein	ja
758645	0.865	0.046	3	100	100	72	67	80	100	100	80	52.19	55.9		1978	42	m	Dipl.-Ing.	Elektrotechniker	Fuß- und Handscherzen	Mit 14 Jahren	14	Fußschmerzen mit 14 Jahren, Orthopäde	Orthopäde	ja	ja	Knick-Senk-Spreizfuß	Orthopäde, Neurologe	nein	-	nein	-	2012	34	20	14	20	ja	Replagal	unklar	unklar	Nephrologe/Augenarzt	ja	Tochter 2012 (Zufallsbefund durch Augenarzt)	ja	ja
772873	0.893	0.044	3	90	100	100	72	80	100	100	80	54.73	55.71		1981	39	m	Abitur	Bürokaufmann	Hautveränderungen im Badehosenbereich	a.e. in der Kindheit	6	Hautveränderungen wurden im Rahmen einer OP entdeckt und untersucht	Dermatologe	nein	ja	Hautveränderungen stellen nur ein kosmetisches Problem dar	0	nein	-	nein	-	Oktober 2019	49	43	49	0	nein	noch sehr frisch, Therapie wird eingeleitet	-	-	Dermatologe	nein	-	nein	ja
829992	0.831	0.095	4	65	75	51	35	25	62.5	33.33	48	43.49	33.35		1984	36	m	Mittlere Reife, abgeschlossene Ausbildung	exminierter Gesundheits- und KRankenpfleger	Brennende, stechende Schmerzen in allen Extremitäten bei Belastung; Wärme/Hitzeintoleranz, Häufige Infektanfälligkeit, mit Schmerzkrisen einhergehend	Mit dem 6. LJ	6	Schmerzen in Händen und Füßen in Form von Schmerzen während grippalem Infekt	Kinderklinik	ja	ja	Wachstumsschmerz, Reynauld-Krankheit, familiäres Mittelmeerfieber, Rheuma	10 bis 15	ja	CTs und MRTs ob Auffälligkeiten zu finden sein könnten, psycholog. Untersuchungen ob wirklich eine psych. Auffälligkeit vorliegt	ja	Schmerzen in Füßen und Hände bei BElasung, Schmerzen in Füßen und Händen im Sommer, Hitzeintoleranz	2006	22	16	6	16	ja	Fabrazyme seit 2006	22	14	Hausarzt wurde von Fabryzentrum kontaktiert und spez. Bluttest veranlasst	ja	Cousin von Mutter war bereits in Therapie; Mutter; Schwester meiner Mutter, dere Kinder und meine älteste Schwester	nein	ja
846487	0.704	0.39	4	75	100	62	47	60	75	100	60	46	48.33		1983	37	m	Hauptschulabschluss	Arbeit in einer Kfz-Werkstatt	Schmerzen in Händen und Füßen	seit meiner Geburt	0	Im Alter von 14 Jahren	Hausarzt, dann Hautarzt, dann Kinderarzt	ja	nein	-	3	nein	-	nein	-	mit 14 Jahren	14	14	14	0	ja	ERT seit 10.2009	26	11	Hautarzt/Kinderarzt	ja	Mutter, Diagnose im Alter von 35 Jahren (a.e. nach Pat.)	nein	ja
953436	0.863	0.073	1	90	100	100	32	65	25	33.33	76	54.19	35.48		1970	50	m	Dr. Ing.	Softwarentwickler für BIM/CAD	Tinitus (24/7), zunehmende Schwerhörigkeit	1987	17	2017, Diagnose von M. Fabry nach Gen-Screening	Fabry-Experte in Frankfurt	nein	nein	-	0	nein	-	nein	-	Ende 2017	47	30	47	0	ja	Galafold seit 2017	47	3	HDZ in Bad Oeynhausen, Arzt?	ja	Tochter (nach dem Vater diagnostiziert)	nein	ja
989289	0.867	0.05	4	55	50	100	22	35	75	100	72	37.31	51.2		1972	48	m	Promotion	Manager für Qualitätssicherung	Müdigkeit, Hitzeempfindlichkeit, Magenbescwerden	1981	9	erhöhte Kreatininwerte 2013	Hausarzt	nein	nein	-	keiner	nein	-	nein	-	2013	31	22	31	0	ja	Replagal seit 2013	41	7	Nephrologe	ja	Muttter (später diagnostiziert), Bekannte (durch Erkrankung kennengelernt)	nein	ja
235265	0.953	0.031	3	90	100	100	47	60	100	100	88	50.38	55.81		1965	55	w	Mittlere Reife	Restaurantfachfrau	Eiweiß im Urin, Linksschenkelblock	2008	43	Herzrhythmusstörung, Vorhofflimmern	Herzambulanz	nein	nein	-	1-2	nein	-	nein	-	ca 2018 (etwas unsicher)	53	10	#VALUE!	unklar	ja	Infusion mit Replagal seit Mai 2018	53	2	Kardiologie Uniklinik	ja	Vater ohne Diagnose bis zum Tod, 3 Schwestern, 4 Kinder, 2 Nichten, 1 Neffe, alle Diagnose 2018 (nach Patientin), 1 Enkeltochter ohne gesicherte Diagnose	nein	ja
236593	0.929	0.061	4	35	0	22	25	35	75	33.33	60	23.62	46.24		1977	43	w	Realschulabschluss	Hausfrau und Mutter	leichte Schmerzen in den Armen und Bauchprobleme, sowie Haut	In der Kindheit (besonders Bauchprobleme, weniger Schmerzen	9	Durch Zufall als ich erzählt habe, dass ich Schmerzen habe und die Hände einschlafen (mache seit ca. 10 Jahren damit rum)	Ich habe viele Ärzte aufgesucht. mein Rheumathologe hat die Vermutung gehabt (und die hat sich dann bestätigt.	ja	ja	Fibromyalgie, Weichteilrheuma,Reizdarm,Nahrungsmittelunverräglichkeit.	sehr viele	ja	Darmspiegelung, Krankengymnastik, KRankenhausaufenthalte	ja	Schmerzen am Körper, eingeschlafene kribbelnde Hände und Füße, Unwohlsein und Auschlag	2019	42	33	32	10	ja	ERT SEIT 10.2019	42	1	Rheumatologe	ja	Sohn, Diagnose nach Pat.	nein	eher ja
266239	0.898	0.082	3	85	50	51	52	50	75	100	60	41.65	48.44		1989	31	w	Master of Science	Maschinenbauingeneurin	Schmerzen in den Füßen und Fingern, rote, juckende Pickelchen zwischen den Oberschenzeln/an der Innenseite der Oberschenkel	Im Alter von 5/6 Jahren	6	Aufgrund der Schmerzen war ich früh beim Hausarzt, Laut ihm war es ein rheumatisches Fieber im Alter von 7/8 Jahren	Hausarzt	ja	ja	rheumatisches Fieber	keine Angaben möglich	nein	-	nein	-	2010	21	15	5	16	nein	-	-	-	Der Hausarzt des Bruders, daraufhin abe ich meinen Hauarzt kontaktiert, um mich testen zu lassen	ja	Brüder (Diagnose 2009/2010), Mutter (Diagnose 2015)	nein	ja
348239	0.955	0.03	4	25	0	22	40	10	25	0	12	31.26	20.97		1961	59	w	Hauptschule	Industriekauffrau	Brennen der Hände und Füße	2006	45	MEin Bruder bekam 2003 die Diagnose. Es wurde dadurch bei mir getestet	Universität Freiburg	ja	nein	-	keinen	nein	-	nein	-	2004	42	-3	42	0	ja	Replagal seit 01/2007	46	13	PRof. Dr. NEumann und Dr. M. Cybulla	ja	Mutter und Bruder	nein	ja
358948	0.917	0.078	3	15	0	22	15	25	62.5	0	52	21.5	39.16		1964	56	w	Erweiterter Sekundarabschluss 1	Krankenschwester, seit 2013 erwerbsunfähig	Fieberintoleranz	in der Kindheit	9	nicht aufgrund von Symptomen, sondern für einen Gentest, da M. Fabry seit 1967-68 in der Familie bekannt war (aber lt. damaliger Aussage nicht erkrankt!)	Fabry Ambulanz Würzburg	ja	ja	Rheuma	diverse!	nein	-	nein	(gab es noch nicht!)	Genetisch gesichert 2004	40	31	#VALUE!	unklar	ja	ERT seit 2007	43	13	Fabryzentrum Würzburg im Rahmen eines Familienscreenings	ja	Großmutter (gestorben 1987), Mutter (Gentest 202), 2 Onkel (Diagnose 1967-68, gestorben 1993, 2016), Bruder, Cousine und Schwester (jeweils Gentest 2002)	ja	eher nein
368885	0.955	0.02	4	90	100	100	67	70	100	100	88	52.99	56.78		1964	56	w	Fachhochschulreife, Meister	Ausbildungsmeisterin	keine Symptome, Diagnose als Zufallsbefund beim Augenarzt wegen Augenablagerungen	keine Symptome	40	Keine Symptome, Augenarzt leitete Gentest ein	Augenarzt stellte Kontakt zum Fabry-Zentrum Würzburg her	nein	nein	-	1	nein	-	nein	-	ca. 2004	40	0	40	0	ja	Galafold, seit 4 Jahren	52	4	Augenarzt	ja	Geschwister, Neffe, Nichte, Tochter: ca. 2005, Mutter nicht getestet, 2001 gestorben	nein	ja
398446	0.909	0.078	5	0	0	62	40	50	75	0	60	26.53	45.29		1978	42	w	Mittlere Reife	Bürokauffrau	Schmerzen	in der Kindheit	9	Schlaganfall 06/2010	Neurologe	nein	ja	Lupus	etliche	-	-	nein	-	März 2011	33	24	32	1	ja	Replagal 2011	33	9	Neurologe	ja	Mutter, Cousin (unbek. Diagnosezeitpunkt)	nein	eher ja
399438	0.951	0.039	3	80	0	51	40	35	50	0	56	40.23	31.94		1962	58	w	Hauptschule	Bankangestellte	Scmerzen in den Händen und Füßen, Myocarditis	ca. 2005	43	2005, aufgrund starker Schmerzen des Sohnes	Hausarzt	ja	ja	Arthrose, Rheuma	4 und mehr	nein	-	ja	Schmerzen Hände und Füße (wegen Sohn)	2015 (nach Sohn)	53	10	43	10	ja	Replagal seit 2015	53	5	Dr. Karabul/Villa Metabolica Mainz	ja	Sohn (2015 diagnostiziert, anschließend Diagnose der Mutter)	ja	ja
475464	0.935	0.048	4	95	100	22	40	30	62.5	100	84	40.13	49.61		1982	38	w	Abitur und Meisterbrief	Sachbearbeitung Marketing/Werbemittel	Schmerzen/Kribbeln in den Händen/Füßen, Magen-Darm-Beschwerden, Müdigkeit	Kindheit	9	Seit Pubertät immer wieder in unregelmäßigen Abständen aufgrund vorgenannter Symptome	Hausarzt	ja	ja	Rheuma-Verdacht, Stress, ...	-	ja	Magenspiegelung, Blutuntersuchungen	nein	-	2017	35	26	13	22	ja	Replagal	unklar	unklar	Augenarzt (Zufallsdiagnose)	unbekannt, potentiell betroffene lassen sich nicht testen	-	nein	ja
485432	0.898	0.079	4	75	25	22	45	30	87.5	100	48	33.58	47.61		1948	72	w	Mittlere Reife	Rentnerin, ehem. kaufmännische Angestellte und Altenpflegerin	Angiokeratome	Als Teenager	13	Angiokeratome im Alter von 18 Jahren	1. Hausarzt, dann Überweisung zu Hautarzt und später Uniklinikum	nein	nein	-	mehrere	ja	Eiweiß im Urin	nein	-	1969	21	8	18	3	nein	-	-	-	alle verstorben	nicht bekannt	-	nein	-
493563	0.947	0.042	3	70	75	41	52	35	75	33.33	32	47.22	31.44	bei Metameleon am 19.11. größte Übereinstimmung mit Anna_Lena 2, Patientin mit gesichertem M. Fabry	1963	57	w	Fachoberschulreife	med. Fachangestellte	Müdigkeit, abnehmende Leistungsfähigkeit	ca. 2010	47	2017, nachdem die Diagnose bei der Schwester gestellt wurde	Uni Mainz, Kardiologie	nein	nein	-	3: Nephologe, Kardiologie, Internist	ja	EKG, HErzultraschall, Langzeitplutdruck	nein	-	2018	55	8	54	1	ja	Replagal seit 10/2018	55	2	Kardiologe Uni Mainz	ja	Schwestern, Kinder, Neffen, Nichten, verm. Vater (verstorben vor Diagnose)	nein	eher ja
543923	0.944	0.034	3	95	100	84	47	50	50	33.33	68	55.51	34.68		1971	49	w	Mittlere Reife	Verwaltungsfachangestellte	Brennen der Hände und Füße	Kindheit	9	in der Kindheit (ca. 8. LJ)	Kinderarzt	ja	nein	-	0-4	nein	-	nein	-	2001	30	21	8	22	ja	Replagal seit 06/2002	31	18	Uniklinik Mainz	ja	Onkel (erste Diagnose in der Familie), Mutter und Geschwister, Diagnose jeweils 2001	ja	ja
596795	0.909	0.077	4	55	0	22	52	35	25	0	44	34.73	29.32		1969	51	w	Hauptschulabschluss	Elektromonteurin	Brennende Schmerzen im ganzen Körper in Ruhephasen	Sehr starke Schmerzen seit ca. 2008	39	Schmerzen (brennende Schmerzen im ganzen Körper)	Hausarzt, ganz früher wegen Kopfschmerzen Neurologe	ja	ja	Arthrose, Rheuma, Borreliose	keine	nein	-	ja	brennende BEine nachts	März 2019	50	11	39	11	ja	Replagal seit März 2019	50	1	Dr. Steinmüller, Facharzt für Innere MEdizin Rheumatologie Infektiologie	nein	-	nein	eher ja
624792	89.1	0.097	3	45	25	32	50	40	50	0	36	37.54	30.42		1954	66	w	Handelsschule	Rechtsanwaltsfachangestellte	Gelenkschmerzen, starke Kopfschmerzen, Schwindel	Kindheit	9	schon immer, aber irgendwann aufgegeben, seit ca. 20 Jahren Konsultationen wegen Oberbauchschmerzen, Hautausschlag, Schwindel und Kopfschmerzen	Hausarzt	ja	ja	psychosomatische Störungen, Stress, Überlastung	2: Hausarzt und Neurologe	ja	Therapeutin, Kur, neurologische Untersuchung	nein	-	2015 (mit 61 Jahren)	61	52	#VALUE!	unklar	nein	traue mich nicht an Tabletten/Infusion	-	-	Hausarzt	ja	Nichte 2015 mit ca 52 Jahren, Schwester 2015 mit ca. 78 Jahren	nein	ja
685584	0.928	0.06	4	0	0	0	35	5	62.5	0	44	18.93	37		1958	62	w	Mittlere Reife, abgeschlossene Ausbildung	Angestellte	Brennende Schmerzen an Händen und Fußsohlen	Kindheit	9	Herzinfarkt, Myocarditis nach Herzmuskelbiopsie	Kardiologe	nein	nein	-	2	ja	Fabry-Test	nein	-	Oktober 2018	60	51	#VALUE!	unklar	ja	ERT seit 02.09.2019	61	1	Kardiologe	ja	Sohn (Diagnosezeitpunkt unklar)	nein	eher ja
694328	0.927	0.059	1	40	100	51	32	45	87.5	100	64	35.44	53.3		1988	32	w	Realschule	Bürokauffrau	taube Hände, kein Schwitzen	Kein Schwitzen seit Geburt, taube Hände seit ca. 4. LJ	4	taube Hände ca 2015-16	Neurologe	ja	ja	Sehnenscheidenentzündung	ca. 6	nein	-	nein	-	2019	31	27	27	4	ja	Galafold seit 09.2019	31	1	Schmerztherapeut/Neurochirurg	nein	-	nein	ja
828282	0.909	0.069	3	80	75	51	32	30	100	100	84	37.55	55.4	gibt im Q53 bei Frage 27 Asthma an	1991	29	w	Master of Science	Laborsachbearbeiterin	Brennende Schmerzen in den Füßen	Im Alter von 5-6 Jahren	6	brennende Schmerzen, häufige Kopf- und Bauchschmerzen, Fieberschübe im Alter von 6 Jahren	Kinderarzt	ja	ja	Wachstumsbeschwerden (hieß es ca. 6 Jahre lang)	1 (nur der Kinderarzt)	nein	-	nein	-	2003	12	6	6	6	ja	Fabrazyme seit 05/2017 (70mg/14tägig)	26	3	Nephrologe (Indexpatient Vater)	ja	Vater (2003, vor Diagnose der Patientin), 2 Tanten und 1 Onkel 2004	ja	ja
857488	0.956	0.024	3	90	50	51	77	45	75	100	84	42.66	53.65	Gibt an, Diagnose sei familiär bekannt gewesen, dennoch 35 Jahre Diagnosesuche	1969	51	w	Erweiterter Sekundarabschluss 1	Arzthelferin- seit 13 Jahren med. Schreibkraft	Mit ca. 15 Jahren augenärztliche Diagnsoestellung, M. Fabry familiär bekannt	15	15	2002- genetische Diagnosesicherung	Uniklinik Mainz	nein	nein	-	-	nein	-	nein	-	1984, 2002 genetisch gesichert	15	0	15	0	ja	ERT seit 06/2002 [ist das möglich? Im Rahmen einer Studie? ->ja]	33	18	familiär bekannt, Uniklinik Mainz genetisch gesichert	ja	Mutter Mitte der 60er Jahre, Bruder ca. 1984, Schwester ca. 2004, Cousine und 2 Onkel (Diagnosezeitpunkt unbekannt)	ja	eher nein
859368	0.96	0.012	4	95	100	62	47	50	62.5	100	68	48.63	45.85		1987	33	w	Abitur, Staatsexamen	Ärztin	Diagnose wurde pränatal gestellt. Erste Anzeichen: Kribbeln und Stechen in den Händen und Füßen, weniger leistungsfähig im Sport	Mit ca. 12 Jahren	12	Mit 13 Jahren Erstvorstellung in der Villa Metabolica (Mainz) zusammen mit Bruder und Mutter, Grund waren eher BEschwerden der Mutter und des Bruders	Villa Metabolica Mainz	ja	nein	-	-	nein	-	nein	-	1987 (pränatal)	0	-12	0	0	ja	Replagal seit 2006	19	14	Gynäkologe der Mutter (Fruchtwasseruntersuchung)	ja	Mutter und Bruder 1987, Onkel (verstorben) 1987, Nichte 2004	ja	ja
862336	0.848	0.107	3	55	0	51	15	30	62.5	0	64	31.41	37.74		1966	54	w	Realschulabschluss	Krankenschwester	Plötzlich auftretendes hohes Fieber, Schmerzen in den Füßen	2003	37	Angiokeratome am Bein des Sohnes, als dieser 14 Jahre alt war	Hautarzt	nein	nein	-	1	nein	-	nein	Habe mir von einer Humangenetikerin Unterlagen über Fabry besorgt	2003	37	0	37	0	ja	Replagal seit 2008	42	12	Uni Mainz	ja	Sohn, als er 14-15 Jahre alt war (a.e. kurz vor der Mutter)	ja	ja
889787	0.904	0.081	2	15	50	41	20	30	75	100	88	19.67	61.43		1984	36	w	Fachabi	examinierte Altenpflegerin ZFA, PM	Beinschmerzen als Kleinkind, und Fieberschübe ohne Diagnose, Infektanfälligkeit	A.e. seit Geburt, bewusst seit 4. Lebensjahr	4	nah einem Fernsehbeitrag von Hr. Ullig bei Abenteuer Diagnose	Mein Gastroenterologe vor 10 Jahren (Der sagte dann: "Sind Sie der Arzt oder ich?")	ja	ja	Fatique Syndrom, Reizdarmsyndrom, Schienbeinkantensyndrom, Raynaud-Syndrom	19 verschiedene Fachärzt und weitere Klinikärzte	ja	Nerventestung der kleinen Nerven, Gentest auf Fabry oder ähnliche anere seltene Erkrankungen	ja	-Kleinkind Fieberschübe + unabhängige Bein und Handschmerzen, -Schübe, -seltene Erkrankunge, Stoffwechsel, Multiorganversagen	2016	32	28	26	6	ja	Galafold seit 2017	33	3	Zentrum für seltene Erkrankungen, eine Ärztin für neuromuskuläre Erkrankungen	nein	-	nein	eher nein
927384	0.836	0.147	3	15	25	31	40	25	75	100	80	19.11	59.87		2001	19	w	Abitur	Studentin	Gelenkbeschwerden, Kribbeln	2014	13	2018 wegen Gelenkschmerzen, Zittern, Krampfanfällen, Kribbeln, Schmerzattacken vor allem in Schultern und Händen	Hausarzt	ja	ja	SVS, Borreliose, M. Bechterev, Rheuma, juvenile Fibromyalgie, Epilepsie	10	nein	-	ja	Gelenkschmerzen, Zittern	Ende 2018	16	3	15	1	ja	Galafold seit ca. 1 Jahr	18	1	Fabry-Spezialist in Frankfurt	ja	Vater (Ende 2017)	ja	ja
947388	0.938	0.057	4	60	50	31	20	30	50	33.33	76	32.09	42.32		1964	56	w	qualifizierter Hauptschulabschluss	Betreuungsassistentin	Unerlärliche Gelenkschmerzen	mit ca. 24 Jahren	24	Diagnose aufgrund von Vorerkrankungen in der Familie	Hausarzt	ja	ja	Bandscheibenvorfall	etliche	nein	-	nein	-	2018	54	30	24	30	ja	EET seit 11/2018	55	1	Hausarzt -> Überweisung zu Nephrologin	nein	-	nein	ja
977828	0.933	0.042	3	100	100	100	92	55	50	100	80	58.88	45.72		1995	25	w	Fachhochschulreife	KFz-Mechanikerin	Schmerzen in den Handflächen	Pubertät	12.8	Aufgrund keiner Symptome (Familienscreening)	Hausarzt	nein	nein	-	-	nein	-	nein	-	Familienscreening [a.e. 2006]	11	-1.8	11	0	nein	-	-	-	Augenarzt der Mutter (Zufallsdiagnose)	ja	Mutter (Augenarzt ca. 2006)	ja	ja
															Wieviele rotzdem schon auf Diagnosesuche?
															Wieviele PAtienten mit Diagnose aufgrund von erkrankten Verwandten oder Zufallsdiagnose?
															Wieviele trotzdem schon mit Symptomen zum Diagnosezeitpunkt?
